# Supplementary material for: Early-Onset Oral Tongue Squamous Cell Carcinoma in the Absence of Traditional Risk Factors: A Case Report with Whole-Exome Sequencing Analysis
Source: Reports (MDPI). 2026 Apr 24;9(2):130. doi: 10.3390/reports9020130 (PMC13214632; doi:10.3390/reports9020130)
Supplement: Supplementary file 1 [file reports-09-00130-s001.zip]

Archive with 1 entries (1 files):
- reports-4259396-supplementary.pdf
